# Supplementary material for: Affinity and Specificity for Binding to Glycosaminoglycans Can Be Tuned by Adapting Peptide Length and Sequence
Source: Int J Mol Sci. 2021 Dec 31;23(1):447. doi: 10.3390/ijms23010447 (PMC8745253; doi:10.3390/ijms23010447)
Supplement: Supplementary file 1 [file ijms-23-00447-s001.zip]

Archive with 1 entries (1 files):
- ijms-1526192-supplementary.pdf
